# Supplementary material for: Toxigenic Genes, Pathogenic Potential and Antimicrobial Resistance of Bacillus cereus Group Isolated from Ice Cream and Characterized by Whole Genome Sequencing
Source: Foods. 2022 Aug 17;11(16):2480. doi: 10.3390/foods11162480 (PMC9407285; doi:10.3390/foods11162480)
Supplement: Supplementary file 1 [file foods-11-02480-s001.zip]

Archive with 1 entries (1 files):
- foods-1836135-supplementary.xlsx
