# Supplementary material for: Toxigenic Genes, Pathogenic Potential and Antimicrobial Resistance of Bacillus cereus Group Isolated from Ice Cream and Characterized by Whole Genome Sequencing
Source: Foods. 2022 Aug 17;11(16):2480. doi: 10.3390/foods11162480 (PMC9407285; doi:10.3390/foods11162480)
Supplement: Supplementary file 1 [file foods-11-02480-s001.zip › foods-1836135-supplementary.xlsx]

## Sheet: Supplementary Table S1
Genome_accession	BioSample_accession	sample_name	LocusTagPrefix
JAJESR000000000	SAMN22419703	BC56B	LJR68
JAJESQ000000000	SAMN22419704	BC147A	LKM16
JAJESP000000000	SAMN22419705	BC194C	LKM12
JAJESO000000000	SAMN22419706	BC384A	LKL93
JAJESN000000000	SAMN22419707	BC391A	LKL99
JAJESM000000000	SAMN22419708	BC429A	LKM01
JAJESL000000000	SAMN22419709	BC430C	LKM17
JAJESK000000000	SAMN22419710	BC430D	LKL94
JAJESJ000000000	SAMN22419711	BC431A	LKM14
JAJESI000000000	SAMN22419712	BC431B	LKL83
JAJESH000000000	SAMN22419713	BC432C	LKL88
JAJESG000000000	SAMN22419714	BC433A	LKL98
JAJESF000000000	SAMN22419715	BC433C	LKL91
JAJESE000000000	SAMN22419716	BC434A	LKL90
JAJESD000000000	SAMN22419717	BC435A	LKL89
JAJESC000000000	SAMN22419718	BC437A	LKM05
JAJESB000000000	SAMN22419719	BC477A	LKL96
JAJESA000000000	SAMN22419720	BC478A	LKL87
JAJERZ000000000	SAMN22419721	BC479A	LKL81
JAJERY000000000	SAMN22419722	BC480A	LKL86
JAJERX000000000	SAMN22419723	BC514A	LKL92
JAJERW000000000	SAMN22419724	BC550A	LKL84
JAJERV000000000	SAMN22419725	BC551A	LKM21
JAJERU000000000	SAMN22419726	BC552A	LKL85
JAJERT000000000	SAMN22419727	BC553A	LKM00
JAJERS000000000	SAMN22419728	BC557A	LKM03
JAJERR000000000	SAMN22419729	BC558A	LKL95
JAJERQ000000000	SAMN22419730	BC559A	LKL82
JAJERP000000000	SAMN22419731	BC560A	LKM15
JAJERO000000000	SAMN22419732	BC561A	LKM18
JAJERN000000000	SAMN22419733	BC563A	LKM02
JAJERM000000000	SAMN22419734	BC565A	LKM19
JAJERL000000000	SAMN22419735	BC567A	LKL97
JAJERK000000000	SAMN22419736	BC568A	LKM13
JAJERJ000000000	SAMN22419737	BC569A	LKM04
JAJERI000000000	SAMN22419738	BC571A	LKM20

## Sheet: Supplementary Table S2
ID strain	MLVA					MLVA Taxon name	WGS Taxon name
	Bcms08	Bcms17	Bcms18	Bcms19	Bcms20
BC56B	21	4	3	10	10	B. cereus s.s.	B. cereus s.s.
BC147A	25	7	3	9	8	B. mosaicus subsp. cereus; B. cereus	B. mosaicus subsp. cereus; B. cereus
BC194C	20	3	2	12	0	B. cereus s.s.	B. mosaicus subsp. cereus biovar Emeticus
BC384A	22	5	3	11	10	B. mosaicus subsp. cereus biovar Emeticus; B. cereus biovar Emeticus; B. Emeticus	B. cereus s.s.
BC391A	19	3	3	11	11	B. cereus s.s.	B. mosaicus
BC429A	19	4	2	13	0	B. mosaicus	B. cereus s.s.
BC430C	21	5	4	10	10	B. cereus s.s.	B. cereus s.s.
BC430D	26	6	4	12	9	B. cereus s.s.	B. cereus s.s.
BC431A	23	5	4	11	10	B. cereus s.s.	B. mosaicus
BC431B	21	6	4	14	0	B. mosaicus	B. mosaicus subsp. cereus biovar Emeticus
BC432C	22	6	4	12	11	B. mosaicus subsp. cereus biovar Emeticus; B. cereus biovar Emeticus; B. Emeticus	B. mosaicus
BC433A	21	5	4	14	0	B. mosaicus	B. cereus s.s.
BC433C	20	5	4	12	8	B. cereus s.s.	B. mosaicus
BC434A	20	6	5	12	12	B. mosaicus	B. cereus s.s.
BC435A	21	5	4	11	11	B. cereus s.s.	B. mosaicus subsp. cereus; B. cereus
BC437A	20	5	4	12	12	B. cereus s.s.	B. mosaicus subsp. cereus; B. cereus
BC477A	28	6	4	14	9	B. mosaicus subsp. cereus; B. cereus	B. mosaicus subsp. cereus; B. cereus
BC478A	31	6	4	15	15	B. mosaicus subsp. cereus; B. cereus	B. mosaicus
BC479A	0	6	4	15	10	B. mosaicus subsp. cereus; B. cereus	B. mosaicus subsp. cereus; B. cereus
BC480A	33	5	4	20	13	B. mosaicus	B. mosaicus
BC514A	31	7	4	16	11	B. mosaicus subsp. cereus; B. cereus	B. mosaicus
BC550A	0	6	4	16	9	B. mosaicus subsp. cereus; B. cereus	B. cereus s.s.
BC551A	0	5	4	22	0	B. mosaicus	B. cereus s.s.
BC552A	0	6	4	15	13	B. mosaicus subsp. cereus biovar Emeticus; B. cereus biovar Emeticus; B. Emeticus	B. mosaicus subsp. cereus; B. cereus
BC553A	0	5	4	22	0	B. mosaicus	B. mosaicus
BC557A	34	6	4	16	11	B. mosaicus subsp. cereus; B. cereus	B. mosaicus subsp. cereus biovar Emeticus
BC558A	29	4	3	14	14	B. cereus s.s.	B. mosaicus
BC559A	0	5	3	15	0	B. mosaicus	B. mosaicus subsp. cereus; B. cereus
BC560A	32	7	5	16	11	B. mosaicus subsp. cereus; B. cereus	B. cereus s.s.
BC561A	0	5	5	13	14	B. cereus s.s.	B. mosaicus subsp. cereus; B. cereus
BC563A	29	5	4	16	15	B. cereus s.s.	B. cereus s.s.
BC565A	0	5	4	13	11	B. cereus s.s. biovar Thuringiensis; B. Thuringiensis	B. cereus s.s.
BC567A	29	5	4	18	0	B. mosaicus	B. cereus s.s. biovar Thuringiensis
BC568A	27	6	4	15	11	B. mosaicus	B. mosaicus
BC569A	32	5	4	15	13	B. mosaicus	B. mosaicus
BC571A	28	5	4	15	0	B. mosaicus	B. mosaicus

## Sheet: Supplementary Table S3
Statistics without reference	BC56B	BC147A	BC194C	BC384A	BC391A	BC429A	BC430C	BC430D	BC431A	BC431B	BC432C	BC433A	BC433C	BC434A	BC435A	BC437A	BC477A	BC478A	BC479A	BC480A	BC514A	BC550A	BC551A	BC552A	BC553A	BC557A	BC558A	BC559A	BC560A	BC561A	BC563A	BC565A	BC567A	BC568A	BC569A	BC571A
# contigs	154	104	57	94	163	203	212	104	261	239	488	370	186	505	361	426	57	66	176	72	91	50	71	100	56	27	41	94	93	54	110	52	103	61	102	83
# contigs (>= 0 bp)	154	104	57	94	163	203	212	104	261	239	488	370	186	505	361	426	57	66	176	72	91	50	71	100	56	27	41	94	93	54	110	52	103	61	102	83
# contigs (>= 1000 bp)	154	104	57	94	163	203	212	104	261	239	488	370	186	505	361	426	57	66	176	72	91	50	71	100	56	27	41	94	93	54	110	52	103	61	102	83
Largest contig	362233	866343	802212	527441	249439	247166	348608	247715	162761	184211	163553	145219	219711	113190	190430	140011	869727	633426	206855	381234	406626	1567622	714144	462678	682514	1157341	687908	398202	547722	695145	650088	676055	268293	649789	476915	320037
Total length	5953963	5437415	5513285	5552355	5850874	5752993	5661111	5144581	5638654	5264973	5469580	5264237	5540969	5385626	5527368	5604058	5579867	5526094	5414486	5529920	5526267	5662931	5768114	5559651	5462011	5363364	5598367	5499439	5760338	5725949	5857667	5764771	5372930	5613925	5692298	6036232
Total length (>= 0 bp)	5953963	5437415	5513285	5552355	5850874	5752993	5661111	5144581	5638654	5264973	5469580	5264237	5540969	5385626	5527368	5604058	5579867	5526094	5414486	5529920	5526267	5662931	5768114	5559651	5462011	5363364	5598367	5499439	5760338	5725949	5857667	5764771	5372930	5613925	5692298	6036232
Total length (>= 1000 bp)	5953963	5437415	5513285	5552355	5850874	5752993	5661111	5144581	5638654	5264973	5469580	5264237	5540969	5385626	5527368	5604058	5579867	5526094	5414486	5529920	5526267	5662931	5768114	5559651	5462011	5363364	5598367	5499439	5760338	5725949	5857667	5764771	5372930	5613925	5692298	6036232
N50	96632	121980	242877	123669	77857	62133	69122	99004	50450	42361	18991	26724	63859	17250	27244	25361	264528	173832	57014	229555	141338	699553	232469	124925	237604	629479	302438	134507	151516	246438	142891	255736	111232	211635	166154	145273
N75	42121	49400	161693	60140	37253	29690	27017	52305	20998	19744	9106	13298	29320	9113	12535	11579	190910	111467	29548	104094	75318	153167	118277	57853	140657	244251	210764	58361	67027	117771	58422	154461	48360	101341	71078	87758
L50	20	12	7	11	24	27	20	14	38	40	75	53	28	86	58	62	7	9	29	10	12	3	8	12	8	3	6	14	9	7	13	8	17	9	12	14
L75	44	29	14	26	51	61	53	32	83	85	175	125	60	190	131	142	13	19	62	20	25	8	16	30	15	7	11	28	24	15	29	15	34	19	27	27
GC (%)	34.73	35.28	34.97	35.25	34.97	35.15	34.83	35.34	35	35.44	35.45	35.44	35	35.63	35.14	35.14	35.16	35.23	35.2	35.31	35.17	35.18	35.21	35.23	35.32	35.2	34.95	35.23	34.97	34.86	34.98	34.86	35.36	35	35.19	34.99
Mismatches
# N's	315	225	418	1171	1773	2258	1177	592	1462	967	1187	876	1564	889	1082	1586	1571	1675	4028	1464	683	1581	1868	0	1178	1282	1765	1278	1169	0	0	0	0	0	0	0
# N's per 100 kbp	5.29	4.14	7.58	21.09	30.3	39.25	20.79	11.51	25.93	18.37	21.7	16.64	28.23	16.51	19.58	28.3	28.15	30.31	74.39	26.47	12.36	27.92	32.38	0	21.57	23.9	31.53	23.24	20.29	0	0	0	0	0	0	0
Coverage	72	68	70	55.64	65.01	66.5	78.97	99.06	75.93	93.31	60.39	71.53	83.36	71.92	81.43	92.7	83.7	132.13	78.4	473.27	97.05	127.76	95.9	70.92	92.04	71.47	63.56	64.76	102.39	54.893	53.76	80.58	88.73	82.6	81.45	117.6
